# Supplementary material for: Integration of chromosomal microarray analysis and whole-exome sequencing for prenatal diagnosis of fetuses with cardiac ultrasound anomalies
Source: Front Genet. 2026 Jan 5;16:1668252. doi: 10.3389/fgene.2025.1668252 (PMC12812391; doi:10.3389/fgene.2025.1668252)
Supplement: Supplementary file 1 [file Table1.xlsx]

## Sheet: Sheet1
chr14:96,863,160-107,284,437	chr14:96396823-106876229
	chr14_KI270846v1_alt:467245-467310
	chr14:105999502-105999541
	chr14_KI270846v1_alt:468070-468205
	chr14_KI270846v1_alt:468049-468085
	chr14:106000301-106000436
	chr15:21737641-21737749
	chr16:31516797-31516894
	chr3:138557305-138557359
	chrX:136979646-136979695
	chr3:161192721-161192816
	chr2:115331545-115331605
	chr6:19131199-19131249
	chr4:52974882-52974949
	chr14:51214660-51214683
	chr7:79380111-79380161
	chr4:89349126-89349201
	chr14:63139475-63139571
	chr10:111229779-111229819
	chr14:106338050-106338077
	chr4:122165287-122165320
	chr6:48944917-48944950
	chr7:46065070-46065098
	chrX:70710846-70710880
	chr6:62347863-62347891
	chr16:32889190-32889311
	chr14:106463705-106463778
	chr14_KI270846v1_alt:958348-958400
	chr14_KI270846v1_alt:1258224-1258286
	chr15:21693024-21693111
	chr8:82611404-82611476
	chr6:67551143-67551242
	chr9:25172995-25173084
	chr12:79052598-79052825
	chr9:91613574-91613607
	chr13:70498517-70498580
	chr7:104876075-104876108
	chr13:50545916-50546001
	chr11:45010846-45010912
	chr15:86967814-86967869
	chr2:78493820-78493852
	chr5:42030209-42030386
	chr10:115647150-115647214
	chr5:148918592-148918655
	chr13:66281154-66281204
	chr7:19051241-19051322
	chr6_KI270801v1_alt:13293-13320
	chr13:76606173-76606261
	chr4:75319504-75319532
	chr9:24791584-24791605
	chr7:148518643-148518711
	chrX:88008193-88008261
	chr12:81504952-81504981
	chr14:106080392-106080457
	chr14_KI270726v1_random:23271-23297
chrX:168,552-55,476,636	chrX:251885-55450203
	chrX:1074476-1075525
	chrX:1075574-1080344
	chrX:1080362-1085000
	chrY:1086261-1086555
	chrX:1086153-1086258
	chrX:1085937-1085965
	chrX:1086556-1110210
	chrY:1086388-1086429
	chrX:1086630-1086656
	chrX:1198412-1198437
	chrX:1198241-1198272
	chrX:1198213-1198240
	chrX:1198246-1198272
	chrY:1198181-1198396
	chrX:45689249-45691227
	chr12:95519463-95519731
	chrX:46951386-46971306
	chrX:48016961-48017037
	chrX:49018221-49018696
	chrX:49157255-49162986
	chrX:49571650-49571817
	chrX:49333001-49333544
	chrX:49347200-49347253
	chrX:49590678-49590702
	chrX:49552792-49552837
	chrX:49319365-49319393
	chrX:49539263-49539299
	chrX:49322428-49322464
	chrX:49328907-49328935
	chrX:49324173-49324206
	chrX:49346337-49346414
	chrX:49319365-49319393
	chrX:50057376-50057403
	chr2:33174182-33174306
	chrX:52429832-52430000
	chrX:52511001-52511492
	chrX:52489201-52501394
	chrX:52520510-52520537
	chrX:139870918-139871081
chrX:55,414,457 - 112,956,400	chrX:63185574-63193371
	chr1:46241817-46241859
	chr2:222816739-222816768
	chrX:102412574-102412626
	chr17:27099175-27099252
	chr16:86239179-86239210
	chr20:5418012-5418098
	chr5:41332537-41332593
	chr1:176002927-176003029
	chrX:104027546-104027581
	chr9:12477581-12477645
	chr5:44137196-44137272
	chr11:91683238-91683329
	chr13:97157109-97157185
	chr11:129341116-129341146
	chr9:82771612-82771639
	chr7:37300541-37300586
	chr9:41004617-41004658
	chr15:36684436-36684485
	chrX:106308667-106308698
chrX:112,753,369-155,233,098	chrX:113510096-156003433
	chrX:114261338-114261369
	chrX:78550432-78550462
	chrX:114761889-114761918
	chrX:114761889-114761980
	chr17:60552206-60552228
	chr4:63738610-63738664
	chr5:51785727-51785754
	chr8:82611870-82611956
	chr4:142747174-142747223
	chrX:66887704-66887784
	chr2:68068737-68068784
	chr2:123256985-123257022
	chrX:84605501-84605571
	chrX:98359480-98359520
	chrX:116048294-116048368
	chr12:125730350-125730431
	chr17:35397878-35397931
	chrY:14956617-14956678
	chr6:124345318-124345370
	chr6:166792350-166792400
	chr15:57902033-57902110
	chr22:10584988-10585043
	chr3:159691040-159691096
	chr18:8149546-8149628
	chr1:213807115-213807170
	chrX:101525787-101525816
	chr7:86546982-86547041
	chr3:51255764-51255836
	chrX:80598710-80598753
	chr1:196193075-196193130
	chrX:131840801-131840848
	chrX:135715391-135715418
	chrX:135867765-135867797
	chrX:135765398-135765446
	chrX:141001125-141001154
	chrX:141600270-141600319
	chrX:143653865-143653911
	chrX:150405001-150417347
	chr2:59161923-59161999
	chr15_KI270849v1_alt:67634-67698
	chrX:152723472-152745471
	chrX:153070014-153070113
	chrX:153061271-153064500
	chrX:153064501-153066013
	chrX:153074377-153075612
	chrX:154189017-154189074
	chrX:154179824-154179859
	chrX:154572158-154572234
chrX:168,552 - 7,685,339	chrX:251885-7717298
	chrX:1074476-1075525
	chrX:1075574-1080344
	chrX:1080362-1085000
	chrY:1086261-1086555
	chrX:1086153-1086258
	chrX:1085937-1085965
	chrX:1086556-1110210
	chrY:1086388-1086429
	chrX:1086630-1086656
	chrX:1198412-1198437
	chrX:1198241-1198272
	chrX:1198213-1198240
	chrX:1198246-1198272
	chrY:1198181-1198396
